# Supplementary material for: Stress-induced dysfunction of neurovascular astrocytes in the prefrontal cortex contributes to sex-dependent deficits in cognition and behavior
Source: Mol Psychiatry. 2025 Apr 4;30(9):4128–41. doi: 10.1038/s41380-025-02993-3 (PMC12339369; doi:10.1038/s41380-025-02993-3)
Supplement: Supplementary file 2 — Supplemental Tables 1-4 [file 41380_2025_2993_MOESM2_ESM.xlsx]

## Sheet: Table_S1
Table S1: Primer sequences.
Gene	Accession Number	F	R
Gfap	NM_001131020.1	ACCCTGGCTCGTGTGGATTTGG	TCCCGGAGTTCTCGAACTTCCTCC
Vim	NM_011701.4	GCGGCTGCGAGAGAAATTGCAG	CCGTTCAAGGTCAAGACGTGCC
S100b	NM_009115.3	AGTTCATGGCCTTCGTCGCC	TCGAGCCCATGAGCCTTTGC
Lamp1	NM_001317353.1	GGTAACAACGGAACCTGCCT	TGGCATTCATCCCAAACTGC
Mertk	NM_001420413.1	CAGGGCCTTTACCAGGGAGA	TGTGTGCTGGATGTGATCTTC
Megf10	NM_001001979.2	ATCTGTAAGGCAGGCTGGCAC	TTGCAGGCACCGCCATTGAG
Vegf	NM_001025250.3	ACCTCCACCATGCCAAGTGGTC	ACGGCAGTAGCTTCGCTGGTAG
Fgf2	NM_008006.2	GGCTGCTGGCTTCTAAGTGTG	CTGCCCAGTTCGTTTCAGTGCC
Aqp4	NM_009700.3	AGCTGTGATTCCAAACGAACTG	CATGATAACTGCGGGTCCAA
Angp1	NM_009640.4	ATTTGTAAGCCGATCCGCCGC	TCCAAGCCAAGCTGGAAGCAGG
Agt	NM_007428.4	AGGTTGGCGCTGAAGGATACAC	AGGCTGACCCAGGTCAAGATGC
Tbp	NM_013684.3	CAGATGTGCGTCAGGCGTTC	CCATGAAATAGTGATGCTGGGCAC
Gapdh	NM_001289726.1	AGGTCGGTGTGAACGGATTTG	GGGGTCGTTGATGGCAACA

## Sheet: Table_S2
Table S2: Group means, number of animals analyzed, and standard deviations.
Figure 1. Chronic unpredictable stress (14-days) induces sex-specific patterns of cognitive and behavioral dysfunction.
Group:	Male CON			Male CUS			Female CON			Female CUS
	Mean	n	SD	Mean	n	SD	Mean	n	SD	Mean	n	SD
OFT (movement, m)	31.4	16	5.329	33.5	16	4.574	34.4	19	9.25	32.18	20	4.651
OFT (center time, s)	17.96	16	10.41	9.913	15	4.073	14.8	19	9.936	14.8	19	9.936
TOR (exploration, s)	31.15	20	8.756	32.25	20	9.867	30.21	19	8.073	31.55	20	9.583
TOR (disc. index)	0.2012	20	0.2287	-0.117	20	0.2051	0.1587	19	0.2075	0.1587	19	0.2075
TMz (exploration, s) - Familiar arm	35.8	20	11.58	38.51	20	11.29	43.84	19	16.94	46.85	20	21.21
TMz (exploration, s) - Novel arm	59.24	20	14.65	64.14	20	14.03	67.95	19	19.43	74.05	20	23.85
TMz (alternations, #)	22.5	20	5.96	27.65	20	4.694	26.68	19	5.86	26	20	6.545
TMz (spontaneous alt.)	0.5955	20	0.08538	0.5175	20	0.09408	0.57	19	0.1049	0.5315	20	0.08774
Group:	Male CUS d0			Male CUS d11			Female CUS d0			Female CUS d0
	Mean	n	SD	Mean	n	SD	Mean	n	SD	Mean	n	SD
FST (immobility, s)	96.95	20	39.71	130.6	20	54.13	115	20	40.44	144.3	20	77.01
Figure 2. Chronic unpredictable stress (14-days) differentially alters the molecular phenotype of astrocytes in the prefrontal cortex in males and females.
Group:	Male CON			Male CUS			Female CON			Female CUS
	Mean	n	SD	Mean	n	SD	Mean	n	SD	Mean	n	SD
Gfap (fold change)	1	11	0.3699	0.6856	12	0.2381	1.004	8	0.4927	0.5309	8	0.1286
Vim (fold change)	1	11	0.2452	0.8274	12	0.4735	1.033	8	0.4558	0.6588	8	0.2943
S100b (fold change)	1	11	0.2993	0.6366	12	0.3128	0.585	8	0.1828	0.425	8	0.2581
Lamp1 (fold change)	1	11	0.2581	0.7603	12	0.3824	0.7823	8	0.1139	0.6271	8	0.3306
Mertk (fold change)	1	11	0.3812	1.895	12	0.9218	1.967	8	0.8427	1.839	8	0.53
Megf10 (fold change)	1	10	0.4315	0.6106	10	0.3269	1.52	7	1.192	1.194	8	1.068
Vegf (fold change)	1	11	0.2057	1.039	11	0.4072	1.623	8	0.6387	1.33	8	0.5721
Fgf2 (fold change)	1	10	0.2172	1.512	11	0.4776	0.9241	8	0.3956	1.871	8	0.8072
Aqp4 (fold change)	1	11	0.3894	1.776	11	1.063	2.136	8	0.9105	1.206	8	0.4689
Angp1 (fold change)	1	10	0.2556	2.617	12	1.8	2.643	8	0.7345	1.232	8	0.6961
Agt (fold change)	1	11	0.6353	2.384	11	1.39	1.139	7	0.2896	1.519	8	0.7311
Figure 3. Chronic stress (14-days) leads to astrocyte atrophy and vascular-associated aquaporin-4 loss in the prefrontal cortex in male, but not female, mice.
Group:	Male CON			Male CUS			Female CON			Female CUS
	Mean	n	SD	Mean	n	SD	Mean	n	SD	Mean	n	SD
ALDH1L1+ cells/mm2	357.8	8	22.48	348.1	8	54.8	365	7	32.05	363.9	8	42.72
GFAP area (um2) x 10^3	22.95	8	3.755	15.34	8	5.52	11.3	7	2.65	11.84	8	2.562
Vessel associated GFAP area (um2) x 10^3	14.81	6	1.984	9.557	7	2.861	7.356	7	2.07	6.609	7	3.042
AQP4 / vessel area	1.07	7	0.05447	0.9029	7	0.08056	0.7014	7	0.05699	0.8957	7	0.1433
Vessel area (um2) x 10^3	38.81	7	2.508	43.66	7	3.587	42.56	7	3.85	36.47	7	5.858
Dextran extravasation (# sites/image)	1.607	7	0.9226	2.769	8	1.141	2.94	7	0.9116	4.203	7	1.543
Dextran extravasation (mean fluorescence)	0.9986	7	0.4656	1.88	8	1.375	1.719	7	0.6162	2.886	7	1.559
Figure 4. Knockdown of aquaporin-4 in the prefrontal cortex shifts astrocyte phenotype and induces behavioral susceptibility to a sub-chronic stressor (7-days) in males.
Group:	SCR CON			SCR sCUS			Aqp4 KD CON			Aqp4 KD sCUS
	Mean	n	SD	Mean	n	SD	Mean	n	SD	Mean	n	SD
Whole region Aqp4 mRNA (fold change) - PFC	1.003	4	0.134	-	-	-	0.755	4	0.1091	-	-	-
Whole region Aqp4 mRNA (fold change) - SSCTX	0.9375	4	0.133	-	-	-	0.94	4	0.02944	-	-	-
OFT (movement, m)	29.29	15	5.904	30.49	11	5.914	32.11	16	5.122	30.76	11	6.425
OFT (center time, s)	10.25	15	5.918	15.85	11	14.25	20.65	16	15.02	12.11	11	7.488
TOR (exploration, s)	40.33	15	20.56	30.73	15	25.35	37.88	16	17.46	32.85	13	16.92
TOR (disc. index)	0.2212	15	0.2061	0.1955	15	0.2443	0.2276	16	0.2426	-0.1801	13	0.3582
TMz (exploration, s) - Familiar arm	29.67	15	17.85	33.89	15	14.85	24.73	16	13.28	36.74	14	21.63
TMz (exploration, s) - Novel arm	64.8	15	17.08	67.87	15	31.85	59.44	16	24.34	67	14	33.3
TMz (alternations, #)	24.2	15	7.418	20.13	15	7.999	18.38	16	5.488	18.09	11	4.036
TMz (spontaneous alt.)	0.4873	15	0.07216	0.5913	15	0.1234	0.5225	16	0.1458	0.485	12	0.1724
Gfap (fold change)	1	7	0.4484	0.682	7	0.1726	0.7821	8	0.5113	0.7869	7	0.3075
Vim (fold change)	1	7	0.5247	0.913	7	0.2429	1.233	8	0.5556	1.121	7	0.3701
S100b (fold change)	1	7	0.2903	0.4239	7	0.1425	0.3304	8	0.07574	0.377	7	0.1345
Lamp1 (fold change)	1	7	0.1469	0.8399	7	0.1734	0.9591	8	0.3332	0.8811	7	0.189
Mertk (fold change)	0.9999	7	0.385	1.049	7	0.3505	0.86	8	0.5459	1.044	7	0.3985
Megf10 (fold change)	0.9999	7	0.1306	0.8027	7	0.1971	0.6498	8	0.2663	0.8347	7	0.1638
Vegf (fold change)	1	7	0.3538	0.7804	7	0.3881	0.451	8	0.1802	0.8064	7	0.2839
Fgf2 (fold change)	0.9999	7	0.6054	0.7626	7	0.1656	0.7541	8	0.2217	0.8674	7	0.2283
Aqp4 (fold change)	1	7	0.3131	0.5154	7	0.3579	0.3726	8	0.2482	0.4983	7	0.233
Angp1 (fold change)	1	7	0.2877	1.107	7	0.2924	1.344	8	0.765	1.006	7	0.4105
Agt (fold change)	1	7	0.5849	0.8093	7	0.2742	0.4588	8	0.2973	0.7387	7	0.394
Figure 5. Astrocytes dynamically respond to sub-chronic stress, knockdown of aquaporin-4 leads to astrocyte dystrophy in the prefrontal cortex in males.
Group:	SCR CON			SCR sCUS			Aqp4 KD CON			Aqp4 KD sCUS
	Mean	n	SD	Mean	n	SD	Mean	n	SD	Mean	n	SD
ALDH1L1+ cells/mm2	397.1	7	31.5	359.4	8	19.09	315.1	8	28.82	347.2	7	44.49
GFAP area (um2) x 10^3	38.24	7	6.109	14.41	8	4.548	18.46	8	4.934	21.77	7	10.67
Vessel associated GFAP area (um2) x 10^3	17.35	5	5.651	4.434	8	1.817	4.748	8	2.677	7.219	7	4.2
AQP4 area (um2) x 10^3	37.36	7	3.166	26.05	8	6.939	20.29	8	7.4	19.47	7	7.969
AQP4 / vessel area	1.017	6	0.177	0.7343	7	0.1494	0.5138	8	0.1648	0.4471	7	0.1487
Vessel area (um2) x 10^3	37.98	6	5.115	36.13	7	5.103	40.33	8	9.067	43.06	7	6.673
Figure 6. Knockdown of prefrontal aquaporin-4 dysregulates astrocyte structure yet has little effect on behavioral stress susceptibility in female mice.
Group:	SCR CON			SCR sCUS			Aqp4 KD CON			Aqp4 KD sCUS
	Mean	n	SD	Mean	n	SD	Mean	n	SD	Mean	n	SD
OFT (movement, m) - Female	26.63	8	4.976	28.32	9	4.241	33.41	10	4.615	25.82	10	6.083
OFT (center time, s) - Female	11.98	9	6.771	17.2	8	8.132	8.671	9	3.734	14.79	10	10.21
TOR (exploration, s) - Female	25.44	9	11.7	23.56	9	5.637	27.1	10	9.183	28.6	10	10.28
TOR (disc. index) - Female	0.101	9	0.1876	-0.2175	8	0.1504	0.1951	10	0.197	0.0895	10	0.3402
TMz (exploration, s) - Female / Familiar arm	39.67	9	16.22	42.11	9	22.48	28.11	9	8.681	34.5	10	21.74
TMz (exploration, s) - Female / Novel arm	58.33	9	19.01	65.22	9	23.22	54.2	9	9.612	55.7	10	16.22
TMz (alternations, #) - Female	21.89	9	4.755	24.89	9	7.008	17.7	10	6.75	21.7	10	5.813
TMz (spontaneous alt.) - Female	0.5778	9	0.1077	0.4644	9	0.08457	0.546	10	0.1116	0.428	10	0.1008
ALDH1L1+ cells/mm2 - Female	382.6	6	20.77	376.2	6	22.47	337	6	37.77	352.6	6	25.65
GFAP area (um2) x 10^3 - Female	16.9	6	2.563	28.17	6	14.29	15.41	6	6.892	27.38	6	17.58
Vessel associated GFAP area (um2) x 10^3 - Female	4.228	5	1.129	7.583	6	3.772	2.187	6	0.497	4.672	6	3.242
AQP4 area (um2) x 10^3 - Female	29.82	6	4.167	32.15	6	4.126	23.67	6	5.218	25.05	6	5.828
AQP4 / vessel area - Female	0.816	5	0.1372	0.9417	6	0.1584	0.5617	6	0.1364	0.58	6	0.1705
Vessel area (um2) x 10^3 - Female	38.02	5	4.629	35.66	6	3.556	42.37	6	5.511	42.77	6	4.946
Supplementary Figure 1. Chronic stress reduces animal weight gain.
Group:	Male CON			Male CUS			Female CON			Female CUS
	Mean	n	SD	Mean	n	SD	Mean	n	SD	Mean	n	SD
Weight change (%, 14 days)	11.24	20	6.484	0.982	20	2.442	8.187	19	5.532	4.484	20	4.739
Group:	Male SCR CON			Male SCR sCUS			Male Aqp4 KD CON			Male Aqp4 KD sCUS
	Mean	n	SD	Mean	n	SD	Mean	n	SD	Mean	n	SD
Weight change (%, 7 days)	1.999	15	3.335	-5.987	15	5.296	0.7569	16	2.334	-5.621	14	5.529
Group:	Female SCR CON			Female SCR sCUS			Female Aqp4 KD CON			Female Aqp4 KD sCUS
	Mean	n	SD	Mean	n	SD	Mean	n	SD	Mean	n	SD
Weight change (%, 7 days)	2.809	9	1.808	0.3022	9	2.147	2.481	10	2.746	1.289	10	2.312
Supplementary Figure 2. Sex differences in the total area of astrocyte AQP4 coverage in the prefrontal cortex.
Group:	Male CON			Male CUS			Female CON			Female CUS
	Mean	n	SD	Mean	n	SD	Mean	n	SD	Mean	n	SD
AQP4 area (um2) x 10^3	42.05	8	3.408	39.29	7	3.48	29.76	7	2.449	32.11	8	3.872
Supplementary Figure 3. Analysis of astrocyte coverage and blood vessel area in the somatosensory cortex.
Group:	Male CON			Male CUS			Female CON			Female CUS
	Mean	n	SD	Mean	n	SD	Mean	n	SD	Mean	n	SD
GFAP area (um2) x 10^3	8.855	8	3.909	13.28	7	6.234	13.91	7	4.546	14.6	8	4.864
AQP4 area (um2) x 10^3	36.86	8	3.002	33.55	7	7.1	37.56	7	3.579	34.79	8	4.539
AQP4 / vessel area	1.016	7	0.09897	0.9857	7	0.3105	1.023	7	0.1768	1.277	7	0.3423
Vessel area (um2) x 10^3	36.09	7	3.419	35.1	7	6.476	37.95	7	8.721	28.22	7	8.324

## Sheet: Table_S3
Table S3: Omnibus statsistics.
Figure 1. Chronic unpredictable stress (14-days) induces sex-specific patterns of cognitive and behavioral dysfunction.
Test:	Sex		Stress		Interaction
	F-statistic	p-value	F-statistic	p-value	F-statistic	p-value
FST (immobility, s)	F (1, 38) = 1.126	P=0.2953	F (1, 38) = 12.70	P=0.0010	F (1, 38) = 0.05790	P=0.8111
OFT (movement, m)	F (1, 67) = 0.3087	P=0.5803	F (1, 67) = 0.001575	P=0.9685	F (1, 67) = 2.041	P=0.1577
OFT (center time, s)	F (1, 66) = 0.1467	P=0.7029	F (1, 66) = 3.776	P=0.0563	F (1, 66) = 3.566	P=0.0634
TOR (exploration, s)	F (1, 75) = 0.1598	P=0.6904	F (1, 75) = 0.3539	P=0.5537	F (1, 75) = 0.003410	P=0.9536
TOR (disc. index)	F (1, 75) = 1.101	P=0.2974	F (1, 75) = 23.77	P<0.0001	F (1, 75) = 3.851	P=0.0534
TMz (alternations, #)	F (1, 75) = 0.9412	P=0.3351	F (1, 75) = 2.923	P=0.0915	F (1, 75) = 4.988	P=0.0285
TMz (spontaneous alt.)	F (1, 75) = 0.07520	P=0.7847	F (1, 75) = 7.717	P=0.0069	F (1, 75) = 0.8872	P=0.3493
Test:	Arm		Stress		Interaction
	F-statistic	p-value	F-statistic	p-value	F-statistic	p-value
TMz (exploration, s) - Male	F (1, 76) = 71.58	P<0.0001	F (1, 76) = 1.721	P=0.1935	F (1, 76) = 0.1425	P=0.7068
TMz (exploration, s) - Female	F (1, 74) = 30.30	P<0.0001	F (1, 74) = 0.9554	P=0.3315	F (1, 74) = 0.1102	P=0.7408
Figure 2. Chronic unpredictable stress (14-days) differentially alters the molecular phenotype of astrocytes in the prefrontal cortex in males and females.
Test:	Sex		Stress		Interaction
	F-statistic	p-value	F-statistic	p-value	F-statistic	p-value
Gfap (fold change)	F (1, 35) = 0.4920	P=0.4877	F (1, 35) = 13.45	P=0.0008	F (1, 35) = 0.5461	P=0.4648
Vim (fold change)	F (1, 35) = 0.2981	P=0.5885	F (1, 35) = 4.805	P=0.0351	F (1, 35) = 0.6512	P=0.4251
S100b (fold change)	F (1, 35) = 12.13	P=0.0014	F (1, 35) = 8.462	P=0.0063	F (1, 35) = 1.279	P=0.2657
Lamp1 (fold change)	F (1, 35) = 3.244	P=0.0803	F (1, 35) = 4.109	P=0.0503	F (1, 35) = 0.1887	P=0.6667
Mertk (fold change)	F (1, 35) = 3.870	P=0.0571	F (1, 35) = 2.733	P=0.1072	F (1, 35) = 4.866	P=0.0341
Megf10 (fold change)	F (1, 31) = 4.213	P=0.0487	F (1, 31) = 1.771	P=0.1930	F (1, 31) = 0.01391	P=0.9069
Vegf (fold change)	F (1, 34) = 9.087	P=0.0048	F (1, 34) = 0.7017	P=0.4081	F (1, 34) = 1.197	P=0.2817
Fgf2 (fold change)	F (1, 33) = 0.8776	P=0.3557	F (1, 33) = 19.83	P<0.0001	F (1, 33) = 1.464	P=0.2348
Aqp4 (fold change)	F (1, 34) = 1.246	P=0.2721	F (1, 34) = 0.09303	P=0.7622	F (1, 34) = 11.36	P=0.0019
Angp1 (fold change)	F (1, 34) = 0.1204	P=0.7307	F (1, 34) = 0.07634	P=0.7840	F (1, 34) = 16.58	P=0.0003
Agt (fold change)	F (1, 33) = 1.404	P=0.2445	F (1, 33) = 8.272	P=0.0070	F (1, 33) = 2.685	P=0.1108
Figure 3. Chronic stress (14-days) leads to astrocyte atrophy and vascular-associated aquaporin-4 loss in the prefrontal cortex in male, but not female, mice.
Test:	Sex		Stress		Interaction
	F-statistic	p-value	F-statistic	p-value	F-statistic	p-value
ALDH1L1+ cells/mm2	F (1, 27) = 0.6340	P=0.4328	F (1, 27) = 0.1378	P=0.7133	F (1, 27) = 0.08920	P=0.7675
GFAP area (um2) x 10^3	F (1, 27) = 29.65	P<0.0001	F (1, 27) = 6.573	P=0.0162	F (1, 27) = 8.629	P=0.0067
Vessel associated GFAP area (um2) x 10^3	F (1, 23) = 27.86	P<0.0001	F (1, 23) = 9.276	P=0.0057	F (1, 23) = 5.223	P=0.0318
AQP4 / vessel area	F (1, 24) = 29.73	P<0.0001	F (1, 24) = 0.1552	P=0.6971	F (1, 24) = 27.51	P<0.0001
Vessel area (um2) x 10^3	F (1, 25) = 3.894	P=0.0596	F (1, 25) = 2.190	P=0.1514	F (1, 25) = 14.56	P=0.0008
Dextran extravasation (# sites/image)	F (1, 25) = 10.32	P=0.0036	F (1, 25) = 7.926	P=0.0094	F (1, 25) = 0.01382	P=0.9073
Dextran extravasation (mean fluorescence)	F (1, 25) = 4.283	P=0.0490	F (1, 25) = 6.035	P=0.0213	F (1, 25) = 0.1174	P=0.7347
Figure 4. Knockdown of aquaporin-4 in the prefrontal cortex shifts astrocyte phenotype and induces behavioral susceptibility to a sub-chronic stressor (7-days) in males.
Test:	Aqp4 KD		Stress		Interaction
	F-statistic	p-value	F-statistic	p-value	F-statistic	p-value
OFT (movement, m)	F (1, 49) = 0.9162	P=0.3432	F (1, 49) = 0.002194	P=0.9628	F (1, 49) = 0.6215	P=0.4343
OFT (center time, s)	F (1, 49) = 1.084	P=0.3030	F (1, 49) = 0.2116	P=0.6476	F (1, 49) = 4.874	P=0.0320
TOR (exploration, s)	F (1, 55) = 0.001050	P=0.9743	F (1, 55) = 1.883	P=0.1756	F (1, 55) = 0.1838	P=0.6698
TOR (disc. index)	F (1, 55) = 7.134	P=0.0099	F (1, 55) = 9.830	P=0.0028	F (1, 55) = 7.634	P=0.0078
TMz (alternations, #)	F (1, 53) = 5.016	P=0.0293	F (1, 53) = 1.534	P=0.2210	F (1, 53) = 1.160	P=0.2864
TMz (spontaneous alt.)	F (1, 54) = 1.051	P=0.3098	F (1, 54) = 0.9178	P=0.3423	F (1, 54) = 4.155	P=0.0464
Gfap (fold change)	F (1, 25) = 0.1525	P=0.6995	F (1, 25) = 1.172	P=0.2894	F (1, 25) = 1.244	P=0.2754
Vim (fold change)	F (1, 25) = 1.761	P=0.1965	F (1, 25) = 0.3565	P=0.5558	F (1, 25) = 0.005418	P=0.9419
S100b (fold change)	F (1, 25) = 29.86	P<0.0001	F (1, 25) = 16.31	P=0.0004	F (1, 25) = 22.56	P<0.0001
Lamp1 (fold change)	F (1, 25) = 1.063e-005	P=0.9974	F (1, 25) = 1.965	P=0.1733	F (1, 25) = 0.2334	P=0.6332
Mertk (fold change)	F (1, 25) = 0.2023	P=0.6567	F (1, 25) = 0.5262	P=0.4749	F (1, 25) = 0.1768	P=0.6777
Megf10 (fold change)	F (1, 25) = 4.607	P=0.0417	F (1, 25) = 0.006906	P=0.9344	F (1, 25) = 6.647	P=0.0162
Vegf (fold change)	F (1, 25) = 5.222	P=0.0311	F (1, 25) = 0.3523	P=0.5581	F (1, 25) = 6.311	P=0.0188
Fgf2 (fold change)	F (1, 25) = 0.2967	P=0.5908	F (1, 25) = 0.2298	P=0.6358	F (1, 25) = 1.838	P=0.1873
Aqp4 (fold change)	F (1, 25) = 8.879	P=0.0063	F (1, 25) = 2.754	P=0.1095	F (1, 25) = 7.960	P=0.0092
Angp1 (fold change)	F (1, 25) = 0.4316	P=0.5172	F (1, 25) = 0.3918	P=0.5370	F (1, 25) = 1.463	P=0.2377
Agt (fold change)	F (1, 25) = 4.179	P=0.0516	F (1, 25) = 0.09425	P=0.7614	F (1, 25) = 2.468	P=0.1288
Test:	Aqp4 KD		Brain Region		Interaction
	F-statistic	p-value	F-statistic	p-value	F-statistic	p-value
Whole region Aqp4 mRNA (fold change)	F (1, 12) = 4.959	P=0.0459	F (1, 12) = 1.190	P=0.2968	F (1, 12) = 5.164	P=0.0423
Test:	Arm		Stress		Interaction
	F-statistic	p-value	F-statistic	p-value	F-statistic	p-value
TMz (exploration, s) - SCR	F (1, 56) = 38.83	P<0.0001	F (1, 56) = 0.4316	P=0.5139	F (1, 56) = 0.01081	P=0.9176
TMz (exploration, s) - Aqp4 KD	F (1, 56) = 27.55	P<0.0001	F (1, 56) = 2.500	P=0.1195	F (1, 56) = 0.1291	P=0.7207
Figure 5. Astrocytes dynamically respond to sub-chronic stress, knockdown of aquaporin-4 leads to astrocyte dystrophy in the prefrontal cortex in males.
Test:	Aqp4 KD		Stress		Interaction
	F-statistic	p-value	F-statistic	p-value	F-statistic	p-value
ALDH1L1+ cells/mm2	F (1, 26) = 16.49	P=0.0004	F (1, 26) = 0.05870	P=0.8105	F (1, 26) = 9.022	P=0.0058
GFAP area (um2) x 10^3	F (1, 26) = 6.138	P=0.0200	F (1, 26) = 16.72	P=0.0004	F (1, 26) = 29.24	P<0.0001
Vessel associated GFAP area (um2) x 10^3	F (1, 24) = 12.73	P=0.0016	F (1, 24) = 14.40	P=0.0009	F (1, 24) = 31.25	P<0.0001
AQP4 area (um2) x 10^3	F (1, 26) = 23.37	P<0.0001	F (1, 26) = 6.141	P=0.0200	F (1, 26) = 4.599	P=0.0415
AQP4 / vessel area	F (1, 24) = 42.28	P<0.0001	F (1, 24) = 8.250	P=0.0084	F (1, 24) = 3.154	P=0.0884
Vessel area (um2) x 10^3	F (1, 25) = 4.420	P=0.0458	F (1, 25) = 0.07019	P=0.7932	F (1, 25) = 2.106	P=0.1591
Figure 6. Knockdown of prefrontal aquaporin-4 dysregulates astrocyte structure yet has little effect on behavioral stress susceptibility in female mice.
Test:	Aqp4 KD		Stress		Interaction
	F-statistic	p-value	F-statistic	p-value	F-statistic	p-value
OFT (movement, m) - Female	F (1, 33) = 1.648	P=0.2081	F (1, 33) = 3.121	P=0.0866	F (1, 33) = 7.752	P=0.0088
OFT (center time, s) - Female	F (1, 33) = 0.5558	P=0.4612	F (1, 33) = 3.236	P=0.0812	F (1, 33) = 0.02524	P=0.8747
TOR (exploration, s) - Female	F (1, 34) = 1.182	P=0.2846	F (1, 34) = 0.003983	P=0.9500	F (1, 34) = 0.3024	P=0.5859
TOR (disc. index) - Female	F (1, 33) = 6.650	P=0.0146	F (1, 33) = 7.435	P=0.0102	F (1, 33) = 1.874	P=0.1803
TMz (alternations, #) - Female	F (1, 34) = 3.403	P=0.0738	F (1, 34) = 3.064	P=0.0891	F (1, 34) = 0.06252	P=0.8041
TMz (spontaneous alt.) - Female	F (1, 34) = 1.061	P=0.3103	F (1, 34) = 12.19	P=0.0013	F (1, 34) = 0.004963	P=0.9443
ALDH1L1+ cells/mm2 - Female	F (1, 20) = 9.498	P=0.0059	F (1, 20) = 0.1680	P=0.6862	F (1, 20) = 0.9628	P=0.3382
GFAP area (um2) x 10^3 - Female	F (1, 20) = 0.05490	P=0.8171	F (1, 20) = 5.713	P=0.0268	F (1, 20) = 0.005158	P=0.9435
Vessel associated GFAP area (um2) x 10^3 - Female	F (1, 19) = 5.121	P=0.0355	F (1, 19) = 7.120	P=0.0152	F (1, 19) = 0.1581	P=0.6953
AQP4 area (um2) x 10^3 - Female	F (1, 20) = 11.02	P=0.0034	F (1, 20) = 0.8671	P=0.3629	F (1, 20) = 0.05665	P=0.8143
AQP4 / vessel area - Female	F (1, 19) = 23.45	P=0.0001	F (1, 19) = 1.281	P=0.2718	F (1, 19) = 0.7118	P=0.4093
Vessel area (um2) x 10^3 - Female	F (1, 19) = 8.424	P=0.0091	F (1, 19) = 0.2460	P=0.6256	F (1, 19) = 0.4892	P=0.4928
Test:	Arm		Stress		Interaction
	F-statistic	p-value	F-statistic	p-value	F-statistic	p-value
TMz (exploration, s) - Female / SCR	F (1, 32) = 9.413	P=0.0044	F (1, 32) = 0.4698	P=0.4980	F (1, 32) = 0.1065	P=0.7463
TMz (exploration, s) - Female / Aqp4 KD	F (1, 35) = 23.64	P<0.0001	F (1, 35) = 0.6578	P=0.4228	F (1, 35) = 0.2526	P=0.6184
Supplementary Figure 1. Chronic stress reduces animal weight gain.
Test:	Sex		Stress		Interaction
	F-statistic	p-value	F-statistic	p-value	F-statistic	p-value
Weight change (%, 14 days)	F (1, 75) = 0.03938	P=0.8432	F (1, 75) = 38.19	P<0.0001	F (1, 75) = 8.418	P=0.0049
Test:	Aqp4 KD		Stress		Interaction
	F-statistic	p-value	F-statistic	p-value	F-statistic	p-value
Weight change (%, 7 days) - Males	F (1, 56) = 0.1566	P=0.6938	F (1, 56) = 42.07	P<0.0001	F (1, 56) = 0.5268	P=0.4710
Weight change (%, 7 days) - Females	F (1, 34) = 0.1953	P=0.6613	F (1, 34) = 6.154	P=0.0182	F (1, 34) = 0.7775	P=0.3841
Supplementary Figure 2. Sex differences in the total area of astrocyte AQP4 coverage in the prefrontal cortex.
Test:	Sex		Stress		Interaction
	F-statistic	p-value	F-statistic	p-value	F-statistic	p-value
AQP4 area (um2) x 10^3	F (1, 26) = 62.31	P<0.0001	F (1, 26) = 0.02445	P=0.8770	F (1, 26) = 4.290	P=0.0484
Supplementary Figure 3. Analysis of astrocyte coverage and blood vessel area in the somatosensory cortex.
Test:	Sex		Stress		Interaction
	F-statistic	p-value	F-statistic	p-value	F-statistic	p-value
GFAP area (um2) x 10^3	F (1, 26) = 3.129	P=0.0886	F (1, 26) = 2.019	P=0.1673	F (1, 26) = 1.078	P=0.3086
AQP4 area (um2) x 10^3	F (1, 26) = 0.3121	P=0.5812	F (1, 26) = 3.053	P=0.0924	F (1, 26) = 0.02319	P=0.8801
AQP4 / vessel area	F (1, 24) = 2.451	P=0.1305	F (1, 24) = 1.383	P=0.2511	F (1, 24) = 2.222	P=0.1491
Vessel area (um2) x 10^3	F (1, 24) = 0.8871	P=0.3557	F (1, 24) = 4.044	P=0.0557	F (1, 24) = 2.694	P=0.1138

## Sheet: Table_S4
Table S4: Planned comparisons, confidence intervals, and effect sizes.
Figure 1. Chronic unpredictable stress (14-days) induces sex-specific patterns of cognitive and behavioral dysfunction.
Planned comparison:	Male CON vs Female CON				Male CON vs Male CUS				Male CON vs Female CUS				Female CON vs Female CUS
	Mean Diff	95% CI	Hedges' g	p-value	Mean Diff	95% CI	Hedges' g	p-value	Mean Diff	95% CI	Hedges' g	p-value	Mean Diff	95% CI	Hedges' g	p-value
OFT (movement, m)	-	-	-	-	-	-	-	-	-	-	-	-	-	-	-	-
OFT (center time, s)	3.163	-5.958 to 12.28	0.304075	0.8313	8.049	0.4104 to 15.69	0.979154	0.0365	3.278	-5.272 to 11.83	0.339444	0.7734	0.115	-7.668 to 7.898	0.0116448	>0.9999
TOR (exploration, s)	-	-	-	-	-	-	-	-	-	-	-	-	-	-	-	-
TOR (disc. index)	0.04247	-0.1265 to 0.2114	0.190415	0.9483	0.3181	0.1513 to 0.4849	1.43572	<0.0001	0.178	0.01120 to 0.3448	0.842742	0.0317	0.1355	-0.03345 to 0.3045	0.680058	0.1653
TMz (alternations, #)	-4.184	-8.929 to 0.5604	-0.692664	0.1049	-5.15	-9.833 to -0.4666	-0.940915	0.0253	-3.5	-8.183 to 1.183	-0.548037	0.2203	0.6842	-4.060 to 5.429	0.107074	0.9933
TMz (spontaneous alt.)	0.0255	-0.05067 to 0.1017	0.261907	0.8666	0.078	0.002814 to 0.1532	0.850977	0.0389	0.064	-0.01119 to 0.1392	0.724591	0.1255	0.0385	-0.03767 to 0.1147	0.390946	0.5925
Planned comparison:	CUS: Male d0 vs Female d0				CUS: Male d0 vs Male d11				CUS: Female d0 vs Female d11				CUS: Male d0 vs Female d11
	Mean Diff	95% CI	Hedges' g	p-value	Mean Diff	95% CI	Hedges' g	p-value	Mean Diff	95% CI	Hedges' g	p-value	Mean Diff	95% CI	Hedges' g	p-value
FST (immobility, s)	-18	-54.59 to 18.59	-0.441424	0.5738	-33.6	-63.51 to -3.694	-0.694752	0.0239	-29.35	-67.62 to 8.919	-0.466898	0.1802	-47.35	-106.0 to 11.28	-0.75746	0.1462
Planned comparison:	Male CON: Familiar vs Novel				Male CUS: Familiar vs Novel				Female CON: Familiar vs Novel				Female CUS: Familiar vs Novel
	Mean Diff	95% CI	Hedges' g	p-value	Mean Diff	95% CI	Hedges' g	p-value	Mean Diff	95% CI	Hedges' g	p-value	Mean Diff	95% CI	Hedges' g	p-value
TMz (exploration, s)	-23.45	-34.36 to -12.53	-1.73982	<0.0001	-25.64	-36.17 to -15.10	-1.97268	<0.0001	-24.11	-39.59 to -8.618	-1.29494	0.001	-27.2	-45.84 to -8.558	-1.18123	0.002
Figure 2. Chronic unpredictable stress (14-days) differentially alters the molecular phenotype of astrocytes in the prefrontal cortex in males and females.
Planned comparison:	Male CON vs Female CON				Male CON vs Male CUS				Male CON vs Female CUS				Female CON vs Female CUS
	Mean Diff	95% CI	Hedges' g	p-value	Mean Diff	95% CI	Hedges' g	p-value	Mean Diff	95% CI	Hedges' g	p-value	Mean Diff	95% CI	Hedges' g	p-value
Gfap (fold change)	-0.004034	-0.6022 to 0.5942	-0.00899371	>0.9999	0.3145	-0.04776 to 0.6768	0.983895	0.103	0.4692	0.1250 to 0.8135	1.51641	0.0071	0.4733	-0.08975 to 1.036	1.24206	0.104
Vim (fold change)	-0.03253	-0.4996 to 0.4345	-0.0906417	0.9996	0.1727	-0.2469 to 0.5922	0.435259	0.7419	0.3413	-0.1257 to 0.8084	1.22274	0.2297	0.3739	-0.1287 to 0.8764	0.922029	0.2153
S100b (fold change)	0.4152	0.07804 to 0.7523	1.53758	0.0106	0.3636	0.06073 to 0.6665	1.14293	0.0132	0.5752	0.2380 to 0.9123	1.94015	0.0003	0.16	-0.2028 to 0.5228	0.676295	0.6915
Lamp1 (fold change)	0.2178	-0.02805 to 0.4635	0.985355	0.0924	0.2398	-0.1296 to 0.6091	0.701947	0.3064	0.3729	-0.02850 to 0.7742	1.22747	0.0727	0.1551	-0.2215 to 0.5317	0.593359	0.6282
Mertk (fold change)	-0.9675	-1.940 to 0.005331	-1.50242	0.0513	-0.8947	-1.708 to -0.08155	-1.20284	0.0286	-0.8393	-1.475 to -0.2035	-1.78673	0.0094	0.1281	-0.8899 to 1.146	0.171889	0.9926
Megf10 (fold change)	-0.52	-2.043 to 1.003	-0.598406	0.7219	0.3894	-0.08393 to 0.8627	0.974238	0.1307	-0.194	-1.417 to 1.029	-0.237763	0.9783	0.326	-1.374 to 2.026	0.272215	0.9656
Vegf (fold change)	-0.6224	-1.355 to 0.1100	-1.35491	0.0997	-0.03882	-0.4247 to 0.3470	-0.116292	0.9973	-0.3298	-0.9915 to 0.3319	-0.788797	0.4536	0.2926	-0.5652 to 1.150	0.456813	0.8018
Fgf2 (fold change)	0.04567	-0.4192 to 0.5106	0.2345	0.9967	-0.542	-0.9935 to -0.09055	-1.30239	0.0166	-0.9008	-1.819 to 0.01723	-1.48591	0.0545	-0.9465	-1.895 to 0.001703	-1.4082	0.0504
Aqp4 (fold change)	-1.135	-2.076 to -0.1942	-1.65354	0.0127	-0.7756	-1.639 to 0.08795	-0.93246	0.0928	-0.2053	-1.146 to 0.7358	-0.464095	0.9658	0.93	-0.08265 to 1.943	1.21396	0.0824
Angp1 (fold change)	-1.643	-2.494 to -0.7924	-2.99577	0.0012	-1.617	-3.138 to -0.09570	-1.15567	0.036	-0.2318	-1.021 to 0.5573	-0.442983	0.8384	1.411	0.3989 to 2.424	1.86403	0.0057
Agt (fold change)	-0.1391	-0.7580 to 0.4797	-0.248517	0.9471	-1.384	-2.688 to -0.08050	-1.23189	0.0357	-0.5186	-1.429 to 0.3917	-0.732854	0.402	-0.3795	-1.235 to 0.4756	-0.625775	0.5686
Figure 3. Chronic stress (14-days) leads to astrocyte atrophy and vascular-associated aquaporin-4 loss in the prefrontal cortex in male, but not female, mice.
Planned comparison:	Male CON vs Female CON				Male CON vs Male CUS				Male CON vs Female CUS				Female CON vs Female CUS
	Mean Diff	95% CI	Hedges' g	p-value	Mean Diff	95% CI	Hedges' g	p-value	Mean Diff	95% CI	Hedges' g	p-value	Mean Diff	95% CI	Hedges' g	p-value
ALDH1L1+ cells/mm2	-	-	-	-	-	-	-	-	-	-	-	-	-	-	-	-
GFAP area (um2) x 10^3	11.65	6.335 to 16.97	3.33067	<0.0001	7.613	2.477 to 12.75	1.52386	0.002	11.11	5.977 to 16.25	3.26733	<0.0001	-0.5375	-5.853 to 4.778	-0.195214	0.998
Vessel associated GFAP area (um2) x 10^3	7.453	3.614 to 11.29	3.4126	0.0001	5.251	1.413 to 9.089	1.9535	0.0048	8.2	4.362 to 12.04	2.91693	<0.0001	0.7471	-2.940 to 4.435	0.267012	0.9716
AQP4 / vessel area	0.3686	0.2374 to 0.4997	6.14948	<0.0001	0.1671	0.03599 to 0.2983	2.25996	0.0087	0.1743	0.04313 to 0.3054	1.49535	0.0061	-0.1943	-0.3254 to -0.06313	-1.65707	0.0022
Vessel area (um2) x 10^3	-2.943	-8.218 to 2.332	-1.07339	0.3189	-3.536	-6.288 to -0.7837	-1.4574	0.0125	5.571	-3.046 to 14.19	0.482967	0.2209	8.514	0.02038 to 17.01	1.14262	0.0494
Dextran extravasation (# sites/image)	-1.333	-2.993 to 0.3272	-1.35173	0.1543	-1.162	-2.769 to 0.4458	-1.04547	0.232	-2.596	-4.256 to -0.9356	-1.89917	0.0012	-1.263	-2.923 to 0.3972	-0.926878	0.1921
Dextran extravasation (mean fluorescence)	-0.72	-1.576 to 0.1362	-1.22679	0.111	-0.8814	-2.456 to 0.6935	-0.784379	0.3726	-1.887	-3.878 to 0.1034	-1.52568	0.0627	-1.167	-3.149 to 0.8149	-0.915591	0.3177
Figure 4. Knockdown of aquaporin-4 in the prefrontal cortex shifts astrocyte phenotype and induces behavioral susceptibility to a sub-chronic stressor (7-days) in males.
Planned comparison:	SCR CON vs Aqp4 KD CON				SCR CON vs SCR sCUS				SCR CON vs Aqp4 KD sCUS				Aqp4 KD CON vs Aqp4 KD sCUS
	Mean Diff	95% CI	Hedges' g	p-value	Mean Diff	95% CI	Hedges' g	p-value	Mean Diff	95% CI	Hedges' g	p-value	Mean Diff	95% CI	Hedges' g	p-value
OFT (movement, m)	-	-	-	-	-	-	-	-	-	-	-	-	-	-	-	-
OFT (center time, s)	-10.41	-21.44 to 0.6293	-0.876292	0.0693	-5.598	-18.63 to 7.433	-0.529136	0.6402	-1.861	-9.355 to 5.633	-0.272187	0.9317	8.545	-3.242 to 20.33	0.659398	0.2226
TOR (exploration, s)	-	-	-	-	-	-	-	-	-	-	-	-	-	-	-	-
TOR (disc. index)	-0.006362	-0.2513 to 0.2386	-0.027614	>0.9999	0.02573	-0.2231 to 0.2746	0.110631	0.9981	0.4013	0.1430 to 0.6595	1.35972	0.0008	0.4076	0.1532 to 0.6621	1.32285	0.0005
TMz (alternations, #)	5.825	-0.2539 to 11.90	0.873122	0.0653	4.067	-2.109 to 10.24	0.513316	0.3305	6.109	-0.6051 to 12.82	0.948852	0.0879	0.2841	-6.341 to 6.909	0.0567252	>0.9999
TMz (spontaneous alt.)	-0.03517	-0.1457 to 0.07533	-0.294947	0.8592	-	-	-	-	0.002333	-0.1481 to 0.1527	0.0176394	>0.9999	0.0375	-0.1297 to 0.2047	0.230992	0.9543
Gfap (fold change)	-	-	-	-	-	-	-	-	-	-	-	-	-	-	-	-
Vim (fold change)	-	-	-	-	-	-	-	-	-	-	-	-	-	-	-	-
S100b (fold change)	0.6695	0.4248 to 0.9142	3.0751	<0.0001	0.576	0.3233 to 0.8287	2.34299	<0.0001	0.6229	0.3701 to 0.8756	2.56101	<0.0001	-0.04663	-0.2913 to 0.1981	-0.410011	0.9777
Lamp1 (fold change)	-	-	-	-	-	-	-	-	-	-	-	-	-	-	-	-
Mertk (fold change)	-	-	-	-	-	-	-	-	-	-	-	-	-	-	-	-
Megf10 (fold change)	0.3503	0.07351 to 0.6270	1.53508	0.0091	0.1973	-0.08853 to 0.4831	1.09693	0.2706	0.1653	-0.1205 to 0.4511	1.03715	0.4357	-0.185	-0.4617 to 0.09178	-0.773724	0.2991
Vegf (fold change)	0.549	0.1218 to 0.9762	1.88316	0.008	0.2196	-0.2216 to 0.6608	0.549967	0.5775	0.1936	-0.2476 to 0.6348	0.561317	0.6839	-0.3554	-0.7826 to 0.07177	-1.43013	0.132
Fgf2 (fold change)	-	-	-	-	-	-	-	-	-	-	-	-	-	-	-	-
Aqp4 (fold change)	0.6275	0.2237 to 1.031	2.10829	0.0013	0.4847	0.06766 to 0.9018	1.34032	0.018	0.5019	0.08480 to 0.9189	1.69069	0.0138	-0.1257	-0.5295 to 0.2781	-0.490186	0.8802
Angp1 (fold change)	-	-	-	-	-	-	-	-	-	-	-	-	-	-	-	-
Agt (fold change)	0.5413	-0.01793 to 1.100	1.12345	0.0607	0.1907	-0.3868 to 0.7682	0.388265	0.856	0.2613	-0.3162 to 0.8388	0.487314	0.6595	-0.28	-0.8391 to 0.2792	-0.762747	0.5721
Planned comparison:	SCR PFC vs Aqp4 KD PFC				SCR PFC vs SCR SSCTX				SCR PFC vs Aqp4 KD SSCTX				SCR SSCTX vs Aqp4 KD SSCTX
	Mean Diff	95% CI	Hedges' g	p-value	Mean Diff	95% CI	Hedges' g	p-value	Mean Diff	95% CI	Hedges' g	p-value	Mean Diff	95% CI	Hedges' g	p-value
Whole region Aqp4 mRNA (fold change)	0.2475	0.02001 to 0.4750	1.76299	0.0312	0.065	-0.1625 to 0.2925	0.426164	0.8866	0.0625	-0.1650 to 0.2900	0.564072	0.8998	-0.0025	-0.2300 to 0.2250	-0.0225443	>0.9999
Planned comparison:	SCR CON: Familiar vs Novel				SCR sCUS: Familiar vs Novel				Aqp4 KD CON: Familiar vs Novel				Aqp4 KD sCUS: Familiar vs Novel
	Mean Diff	95% CI	Hedges' g	p-value	Mean Diff	95% CI	Hedges' g	p-value	Mean Diff	95% CI	Hedges' g	p-value	Mean Diff	95% CI	Hedges' g	p-value
TMz (exploration, s)	-35.13	-56.15 to -14.12	-1.95647	0.0002	-33.98	-54.99 to -12.97	-1.3304	0.0003	-34.71	-55.06 to -14.37	-1.72576	0.0001	-30.26	-52.01 to -8.514	-1.04624	0.0025
Figure 5. Astrocytes dynamically respond to sub-chronic stress, knockdown of aquaporin-4 leads to astrocyte dystrophy in the prefrontal cortex in males.
Planned comparison:	SCR CON vs Aqp4 KD CON				SCR CON vs SCR sCUS				SCR CON vs Aqp4 KD sCUS				Aqp4 KD CON vs Aqp4 KD sCUS
	Mean Diff	95% CI	Hedges' g	p-value	Mean Diff	95% CI	Hedges' g	p-value	Mean Diff	95% CI	Hedges' g	p-value	Mean Diff	95% CI	Hedges' g	p-value
ALDH1L1+ cells/mm2	82.05	38.10 to 126.0	2.56466	0.0001	37.7	-6.245 to 81.65	1.38701	0.1149	49.98	4.587 to 95.36	1.20393	0.0266	-32.07	-76.02 to 11.87	-0.818839	0.2249
GFAP area (um2) x 10^3	19.79	10.29 to 29.28	3.37954	<0.0001	23.83	14.33 to 33.32	4.21059	<0.0001	16.48	6.671 to 26.28	1.76182	0.0005	-3.309	-12.80 to 6.185	-0.384403	0.8319
Vessel associated GFAP area (um2) x 10^3	12.61	7.119 to 18.09	2.91428	<0.0001	12.92	7.433 to 18.41	3.2437	<0.0001	10.14	4.499 to 15.77	1.9344	0.0002	-2.471	-7.453 to 2.511	-0.671221	0.5786
AQP4 area (um2) x 10^3	17.07	7.815 to 26.32	2.75022	0.0002	11.31	2.053 to 20.56	1.92542	0.0121	17.89	8.328 to 27.44	2.74398	0.0001	0.8161	-8.439 to 10.07	0.10063	0.9988
AQP4 / vessel area	0.5029	0.2705 to 0.7354	2.75297	<0.0001	0.2824	0.04291 to 0.5219	1.61764	0.0163	0.5695	0.3301 to 0.8090	3.26808	<0.0001	0.06661	-0.1562 to 0.2894	0.398319	0.8936
Vessel area (um2) x 10^3	-1.745	-12.13 to 8.644	-0.284872	0.986	4.602	-5.787 to 14.99	0.336794	0.6764	-4.927	-15.63 to 5.776	-0.785429	0.6453	-3.181	-13.14 to 6.775	-0.319081	0.8699
Figure 6. Knockdown of prefrontal aquaporin-4 dysregulates astrocyte structure yet has little effect on behavioral stress susceptibility in female mice.
Planned comparison:	SCR CON vs Aqp4 KD CON				SCR CON vs SCR sCUS				SCR CON vs Aqp4 KD sCUS				Aqp4 KD CON vs Aqp4 KD sCUS
	Mean Diff	95% CI	Hedges' g	p-value	Mean Diff	95% CI	Hedges' g	p-value	Mean Diff	95% CI	Hedges' g	p-value	Mean Diff	95% CI	Hedges' g	p-value
OFT (movement, m) - Female	-6.785	-13.10 to -0.4735	-1.3518	0.0309	-1.697	-8.163 to 4.768	-0.348757	0.9345	0.805	-5.506 to 7.116	0.137118	0.9954	7.59	1.640 to 13.54	1.34632	0.0079
OFT (center time, s) - Female	-	-	-	-	-	-	-	-	-	-	-	-	-	-	-	-
TOR (exploration, s) - Female	-	-	-	-	-	-	-	-	-	-	-	-	-	-	-	-
TOR (disc. index) - Female	-0.0941	-0.3792 to 0.1910	-0.466559	0.8623	0.3185	0.01703 to 0.6200	1.76502	0.0349	0.0115	-0.2736 to 0.2966	0.0393697	>0.9999	0.1056	-0.1719 to 0.3831	0.363815	0.7904
TMz (alternations, #) - Female	-	-	-	-	-	-	-	-	-	-	-	-	-	-	-	-
TMz (spontaneous alt.) - Female	0.03178	-0.09141 to 0.1550	0.276659	0.9385	0.1133	-0.01305 to 0.2397	1.11528	0.0935	0.1498	0.02659 to 0.2730	1.37434	0.0119	0.118	-0.001897 to 0.2379	1.06274	0.0552
ALDH1L1+ cells/mm2 - Female	45.59	2.179 to 88.99	1.3806	0.0371	6.41	-37.00 to 49.82	0.272958	0.9908	29.98	-13.43 to 73.39	1.18622	0.2629	-15.61	-59.02 to 27.80	-0.445909	0.8068
GFAP area (um2) x 10^3 - Female	1.488	-17.32 to 20.30	0.264483	0.9992	-11.27	-30.08 to 7.538	-1.01311	0.3915	-10.48	-29.29 to 8.328	-0.769854	0.4607	-11.97	-30.78 to 6.840	-0.827281	0.3353
Vessel associated GFAP area (um2) x 10^3 - Female	2.041	-2.315 to 6.397	2.2235	0.6164	-3.355	-7.711 to 1.001	-1.05348	0.1771	-0.4437	-4.800 to 3.912	-0.160324	0.9978	-2.485	-6.638 to 1.668	-0.988762	0.3903
AQP4 area (um2) x 10^3 - Female	6.15	-1.571 to 13.87	1.20191	0.1558	-2.333	-10.05 to 5.387	-0.518533	0.8854	4.767	-2.954 to 12.49	0.868876	0.3634	-1.383	-9.104 to 6.337	-0.230224	0.9811
AQP4 / vessel area - Female	0.2543	0.001154 to 0.5075	1.69941	0.0487	-0.1257	-0.3788 to 0.1275	-0.769183	0.5658	0.236	-0.01718 to 0.4892	1.37747	0.0739	-0.01833	-0.2597 to 0.2231	-0.109377	0.9993
Vessel area (um2) x 10^3 - Female	-4.349	-12.21 to 3.508	-0.773779	0.4644	2.36	-5.497 to 10.22	0.53019	0.8862	-4.75	-12.61 to 3.107	-0.902933	0.3805	-0.4017	-7.893 to 7.090	-0.0704949	0.9998
Planned comparison:	SCR CON: Familiar vs Novel				SCR sCUS: Familiar vs Novel				Aqp4 KD CON: Familiar vs Novel				Aqp4 KD sCUS: Familiar vs Novel
	Mean Diff	95% CI	Hedges' g	p-value	Mean Diff	95% CI	Hedges' g	p-value	Mean Diff	95% CI	Hedges' g	p-value	Mean Diff	95% CI	Hedges' g	p-value
TMz (exploration, s) - Female	-18.67	-40.23 to 2.901	-1.44309	0.1152	-23.11	-44.68 to -1.544	-0.96301	0.0309	-26.09	-47.11 to -5.068	-2.71277	0.009	-21.2	-41.66 to -0.7395	-1.05858	0.0393
Supplementary Figure 1. Chronic stress reduces animal weight gain.
Planned comparison:	Male CON vs Female CON				Male CON vs Male CUS				Male CON vs Female CUS				Female CON vs Female CUS
	Mean Diff	95% CI	Hedges' g	p-value	Mean Diff	95% CI	Hedges' g	p-value	Mean Diff	95% CI	Hedges' g	p-value	Mean Diff	95% CI	Hedges' g	p-value
Weight change (%, 14 days)	3.054	-1.979 to 8.086	0.495182	0.3958	10.26	6.106 to 14.41	2.05212	<0.0001	6.757	2.054 to 11.46	1.16599	0.0025	3.703	-0.4283 to 7.835	0.705719	0.0899
Planned comparison:	SCR CON vs Aqp4 KD CON				SCR CON vs SCR sCUS				SCR CON vs Aqp4 KD sCUS				Aqp4 KD CON vs Aqp4 KD sCUS
	Mean Diff	95% CI	Hedges' g	p-value	Mean Diff	95% CI	Hedges' g	p-value	Mean Diff	95% CI	Hedges' g	p-value	Mean Diff	95% CI	Hedges' g	p-value
Weight change (%, 7 days) - Males	1.242	-1.539 to 4.022	0.422773	0.658	7.985	3.653 to 12.32	1.75564	0.0002	7.62	2.985 to 12.25	1.63625	0.0009	6.378	1.985 to 10.77	1.50004	0.0035
Weight change (%, 7 days) - Females	0.3279	-2.445 to 3.100	0.133213	0.9966	2.507	-0.3378 to 5.351	1.20278	0.1023	1.52	-1.253 to 4.292	0.694612	0.4987	1.192	-1.506 to 3.890	0.449743	0.6894
Supplementary Figure 2. Sex differences in the total area of astrocyte AQP4 coverage in the prefrontal cortex.
Planned comparison:	Male CON vs Female CON				Male CON vs Male CUS				Male CON vs Female CUS				Female CON vs Female CUS
	Mean Diff	95% CI	Hedges' g	p-value	Mean Diff	95% CI	Hedges' g	p-value	Mean Diff	95% CI	Hedges' g	p-value	Mean Diff	95% CI	Hedges' g	p-value
AQP4 area (um2) x 10^3	12.29	7.630 to 16.96	3.85025	<0.0001	2.764	-1.899 to 7.428	0.754677	0.4134	9.938	5.432 to 14.44	2.57617	<0.0001	-2.355	-7.019 to 2.308	-0.67162	0.5658
Supplementary Figure 3. Analysis of astrocyte coverage and blood vessel area in the somatosensory cortex.
Planned comparison:	Male CON vs Female CON				Male CON vs Male CUS				Male CON vs Female CUS				Female CON vs Female CUS
	Mean Diff	95% CI	Hedges' g	p-value	Mean Diff	95% CI	Hedges' g	p-value	Mean Diff	95% CI	Hedges' g	p-value	Mean Diff	95% CI	Hedges' g	p-value
GFAP area (um2) x 10^3	-	-	-	-	-	-	-	-	-	-	-	-	-	-	-	-
AQP4 area (um2) x 10^3	-	-	-	-	-	-	-	-	-	-	-	-	-	-	-	-
AQP4 / vessel area	-	-	-	-	-	-	-	-	-	-	-	-	-	-	-	-
Vessel area (um2) x 10^3	-	-	-	-	-	-	-	-	-	-	-	-	-	-	-	-
